# Supplementary material for: Theories for interventions to reduce physical and verbal abuse: A mixed methods review of the health and social care literature to inform future maternity care
Source: PLOS Glob Public Health. 2023 Apr 24;3(4):e0001594. doi: 10.1371/journal.pgph.0001594 (PMC10124898; doi:10.1371/journal.pgph.0001594)
Supplement: S3 Table — (XLSX) [file pgph.0001594.s003.xlsx]

## Sheet: Sheet1
Authors	Year of publication	Title	Aim of study	Review (yes / no)	Type of review	Intervention study (YES/NO)	If intervention study - name of intervention (if noted)	Details of intervention	Country	Study context - maternity care, elderly population, physical restraint/mental health	Type of Mistreatment relevant to this review (physical, verbal, physical restraint)	Theoretical perspective (i.e. constructivist, feminist) to undertake study	Study design (grounded theory/phenomenology/qualitative exploratory, etc)	Year when data were collected	Sample strategy	Sample size	Inclusion criteria	Exclusion criteria	Participant characteristics - staff/professionals (age, profession, ethnicity, etc)	Participant characteristics - patients/service-users (age, ethnicity, etc)	Ethical approval/ethical issues well considered?	Data collection methods	Data analysis methods	Apriori or posthoc theory used to analyse/frame the data?	Evidence of effect of the intervention	Name of explicit or implicit theory	SET explicit or implicit?	TPB explicit or implicit?	D&A as life saving' or 'for their/my own good' (and consequent moral distress in staff in some cases)	Fear/ guilt?	Key theoretical insights relevant to this review	Other information/quotes	Theories/ideologies implicit by authors (but not references/explicity named) Figures from papers, where these describe the factors underpinning D&A	Other interpretations used to explain the findings	Notes
Blue highlight means also in controlled studies analysis
Acevedo-Nuevo	2021	Physical Restraint Use in Intensive Care Units: Exploring theDecision-Making Process and New Proposals.A Multimethod Study	To explore the decision-making process followed by Intensive Care Unit (ICU) health professionals with respect to physical restraint (PR) administrationand management, along with the factors that influence it	No	NA				Spain	ICU patients	Restraint	Not stated	Mixed methods	2015-2019					42 ICU staff acorss 17 ICU's. 3 nurses, 12 patientcare nursing assistants, and seven physician. Minimum 3 years experience in ICU required	NA		Focus groups, observation/clinical audit		Yes		Iceberg theory: looks like SE theory. Recovery model/ person centred/ strengths based approach. Shared 'Safety-risk' conceptualisation that is at the core of beliefs, values and rituals…	Yes: Iceberg theory looks like SE	Yes: the group normalisation and etc looks like TPB		Yes. Fear of 'feeling guilty' and of being blamed leading to 'preventative restraint' as a defensive shield	Restraint conceptualisation (safety/risk). Iceberg theory (PR use is visible part of iceberg: complex factors and all health service actors underpin this below the surface , influencing what nurses actually do). Safety was about safety to patient and also for staff. For patients, this was balacing prevention of harmful events like self-extubation, versus no constraint and feeling in control and e…	yes	The recovery model is an evidence-based practice model that has been implemented in various mental health settings. The concept of recovery supports a person staying in control of their life rather than returning to premorbid functioning. It focuses on the person rather than their symptoms by building resilience and supporting those in emotional distress (Jacob, 2015).		Restraint used as a protective factor for professionals against blame when incidents occur. Blame culture/risk aversion can contribute to the increased used of restraint. Lack of individualised/personlised assessment leads to increased cases of restraint.
Adams	2012	Abuse in the institionalised older adult. Reality and inviability	Develop the understanding of the reality of abuse in the elderly population	Yes	Not stated - no search strategy				Multiple	Elderly care	All	Not stated	Narrative review	Not stated					NA	NA		Review		Yes		Caregiver stress theory/ theory of dependency/ social isolation theory/ social learning theory/ caregiver personality theory/socio-ecological theory/ infantilisation/ depersonalisation/ dehumanisation/ victimisation	Yes: figure supplied looks like SE theory.	No implied TPB elements		No	1) Caregiver stress theory: associates abuse with factors of external stress, related to care and that exceed the capacity of the carer. The caregiver does not have support from others, nor has he been trained to provide the required care, and to this is added the perception of social disadvantage such as unemployment, economic problems, others. 2) Theory of dependency of the elderly: which incre…	yes			Very limited conclusions within review. No information on search strategy
Alostaz	2022	Scoping review physical restraint ITU	To identify the elements informing the successful implementation of nonpharmacologic physical re-straint minimization interventions in adult intensive care unit patients. To map those elements to innovation, context, recipients and facilitation domains of the integrated–Promoting Action on Research Implementation in Health Services (i-PARIHS) framework and to describe the outcomes of those interv…	Yes	Scoping Review				Multiple	ICU patients	Physical	Not stated	Scoping review	2021-05-01					NA	NA		Scoping review		Yes: iPARIHS concept of the important of paying attention to inner/outer context for implementation studies		SE implicit for iPARIHS. Risk aversion is the overarching theory from the findings	Yes for SE, implicit	to a degree for TPB (implicit)		yes, of patient harm if restraint is not used	The most commonly reported barrier to PR minimization at the unit level was a risk-averse culture (Hall et al., 2018; Hevener et al., 2016; Kirk et al., 2015; Mitchell et al., 2018; Fitzpatrick, 1997); defined as shared values and/or behaviors among team members that prioritize the prevention of potential harmful events (Hofsø and Coyer, 2007), pri-marily the removal of medical devices (e.g. endo…
Annborn	2022	Obstetric violence: womens views (Sweden)	"to investigate the meaning of the concept of ‘obstetric violence’ to women in Sweden, who reported a negative birth experience"	No	NA	No	NA	NA	Sweden	Maternity care	Physical and verbal (psychological)	Not stated	Inductive qualitative approach	2019	Purposive selection	12			n/a	Women - 10 primigravid women. 2 multigraivd women - no further charectistics recorded		Unsturctured Interviews		Theory of 'obstetric violence': Obstetric violence is defined by República Bolivarianade Venezuela, 2007. Ley Orgánicasobre E lDerechoe Las Mu-jeresa Una Vida Libre DeViolencia. Gaceta Oficial dela República Bolivarianade Venezuela G.O.(38668de23/4/2007)http://www.derechos.org.ve....”the appropriation of women ́s bodies and reproductive processes by health professionals, expressed as dehumanizing…		obstetric violence explicit. SE implicit. Misogyny (from female midwives)	Yes, SE implicit	No		womens fear, of unbearable pain and abandonment, yes	The informants said that one of their major problems during childbirth was staff’s refutation and insulting words.They had be lieved that midwives would follow good ethical practices ince they work with their fellow sisters who are in a vulnerable situation and need to feel their support. Instead they felt that the midwives were part of a misogynistic and destructive culture and that their humani…	Obstetric violence			Staff pressures leading to limited information and adherence to birth plans. Contrdicting information given between HCPs. Staff as gate keepers for information and pain relief. Women feeling unsafe with and without the HCP in the room. Midwives perpetuating violence
Ayres	2021	Recovery model to reduce restraint and seclusion in an elderly geriatric ward	"decrease restraint and seclusion use, improve quality of care, and decrease cost through implementation of recovery model principles"	No	NA				Mid-West USA	Elderly care	Restraint	None stated	Not stated	2019					HCP- 38 nurses. Mixed experience, 1-25 years	NA		Mixed methods. Survey, observation and data analysis		Yes		Recovery model/ recovery principles	no	no		no	The recovery model is an evidence-based practice model that has been implemented in vari-ous mental health settings. The concept of recovery supports a person staying in control of their life rather than returning to premorbid functioning. It focuses on the person rather than their symptoms by building resilience and supporting those in emotional distress (Jacob, 2015). In practice, the recovery …	The recovery model is an evidence-based practice model that has been implemented in vari-ous mental health settings. The concept of recovery supports a person staying in control of their life rather than returning to premorbid functioning. It focuses on the person rather than their symptoms by building resilience and supporting those in emotional distress (Jacob, 2015).	Though expressed as a model, seems to be a theoretically based approach built on person centred ness. The theory may be most useful for the discussion
Azeem	2015	Restraint Reduction at a Pediatric Psychiatric Hospital:A Ten-Year Journey	To reduce the use of restraints and to provide trauma-informed care	No	N/A				USA	Youth and child hospital psychiatric care	Physical restraint	Trauma and strength based care (so assumed basis is trauma theory)	Baselibe/endline with time series data	2005-2014					All staff, including child care workers, nurses, clinicians, and physicians	The youths admitted to the hospital have often failed inpatient stabilization, medication trials, and various psychotherapeutic treatments. The youths usually presented with severe aggression and/or self-injurious behaviors, who often required multiple restraints including both mechanical and physical restraints at other inpatient settings prior to admission. A large number of youths have experie…		Routine hospital data		Yes		yes, trauma informed and strength based principles	yes, SE implict as intervention at level of practitioner, client, organisation, and family of client.	yes, TPB implied		no	The strategic plan toward those goals was builtaround the framework of trauma-informed and strength-based care which outlined various activities and initiativeswhich became embedded through leadership of line staffand milieu managers, unit clinical, and leadership teams.Additionally, the hospital encouraged use of verbalde-escalation techniques to intervene and support youthwith unsafe behaviors.
Baker	2021	Non pharmacological interventions to reduce restrictive practices in adult mental health in patient settings	"to provide a mapping review of non-pharmacological interventions to reduce restrictive practices in adult mental health inpatient settings; classify intervention components using the behaviour change technique taxonomy; explore evidence of behaviour change techniques and interventions; and identify the behaviour change techniques that show most effectiveness and those that require further testin…	Yes	Systematic mapping review				UK	Mental health	Restraint	None stated	Environmental scanning	Searches were conducted from February to June 2018, and re-run in April 2019. Grey literature searches conducted June 2018 to August 2018					NA (literature HCP focused)	NA		Systematic Review		Yes		Behavioural change	yes SE implied in some of the interventions, though the review authors specifically critique multi-component interventions	TPB implied		no	"The most common intervention target was seclusion and restraint reduction. The most common strategy was staff training. Over two-thirds of the behaviour change techniques mapped onto four clusters, that is ‘goals and planning’, ‘antecedents’, ‘shaping knowledge’ and ‘feedback and monitoring’"	IMPORTANT - refer to thisUses Behavioural Change Technique taxonomy that builds on theories of behavioural change.	NOTE: section on theories. ADD to our paper. Limitations:Many interventions were poorly described and might have contained additional behaviourchange techniques that were not detected. The finding that the evidence was weak restricted the study’sscope for examining behaviour change technique effectiveness. The literature search was restricted toEnglish-language records.Conclusions:Studies on inte…
Botngard	2021	Factors associated with staff-to-residentabuse in Norwegian nursing homes: across-sectional exploratory study	To explore the characteristics of nursing staff, their relationship with residents,and institutional features associated with three types of abuse: psychological abuse, physical abuse, and neglect.	no	na				Norway	Nursing homes for the elderly	Physical and verbal (psychological)	none stated	cross-sectional exploratory	2018-2019					Nursing staff who provided direct patient care during3 weeks of data collection were eligible as participants.We included nursing staff working on all shifts; socialeducators, registered nurses, licensed practical nurses,and nursing assistants with no formal health education.	not recorded		Survey		Yes		Socio-ecological theory	Yes, SE explicit: but only measured at the individual, 'relationship', and institutional levels	no		no	This study of risk factors associated with staff-to-resident abuse in Norwegian nursing homes showed thatvarious factors in the ecological model increase the like-lihood of staff perpetrating psychological abuse, physicalabuse, and neglect. The predictors most strongly found to be associated with all three types of abuse were 1) be-ing a registered nurse/social educator or licensed prac-tical nur…	yes, ecological model
Faheem	2022	The nature of obstetric violence in India	Aims to understand the nature of obstetric violence and the organisational contexts in which patterns of violent behaviours and actions emerge and are reproduced, contributing to obstetric violence	Yes	Systematic review				India	Maternity care	Verbal and physical	None stated. ? Feminist	Not stated	Studies from 2010-2020 included. Search Carried out 17th March 2021					NA	NA (literature woman focused)		Systematic Review		yes		Obstetric violence theory. Gender inequality. Power inequality in systems. Caste, class, religion based discrimination. Structural violence. Normalisation (of violence)	yes, SE implicit as text includes individal, organisational , community and health system levels	yes, implied		yes in women	Women from lower castes, Muslim communities, and low-income families were shown to be more likely to encounter dehumanising and neglectful behaviour from careproviders in public health facilities. ...Obstetric violence during childbirth arises from encounters between careproviders and women at an individual level, health system failures, and an abusive institutional atmosphereand culture. The abu…	The feminist scholar Shabotargues that violence against women during child-birth is gender-based violence,“directed atwomen because they are women”.(Shabot SC. Making loud bodies“feminine”: a feminist-phenomenological analysis of obstetric violence. HumStud.2016;39:231–247)	p3: Although the conceptual work on obstetric violence by Shabot (5) and Wolf (13)is significant, they donot investigate power and violence as multifa-ceted and intersecting issues. Obstetric violencedoes not happen in a vacuum. The violence that exists in our health system has been normalised by our deep-rooted patriarchal and unequal society. Paul Farmer defines structural violenceas“social arr…	Under- and untrained staff, (18,20) lack of necessary medicines and equipment,(17,18) lack of infrastructure facilities,(17) workload, (17) hierarchy among staff, (6,18) caste and class-based dis-crimination, (7,8,19) and discrimination based onreligion, (19) create an abusive environment and cul-ture within health facilities, resulting in dehumanising care to women during childbirth	Traditionalist and heirarchical underpinnigs to services exaserbate the potenial for obstetric violence
Fontesse	2021	Stigmatisation and dehumanisation towards psychiatric patients among nurses	To compare nurses’ stigmatizing/dehumanizing perceptions of people with psychiatric versus non- psychiatric disorders and the impact of social contact’s quality/frequency and identified the determinants of dehumanization.	No	NA				France, Belgum & Canada	Mental health	Dehumanisation	Not states	Not stated	2018					Staff: 108 mental health nurses. 78% female. Mean age 40.7	NA		Survey		yes		Stigmatisation/ Dehumanisation/ structural discrimination/ contact theory (that increased contact with a stigmatised group will reduce stigmatisation)	no	no		no, except in the nurses experience of being dehumanised by superiors	This is particularly true for interpersonal variables like stigmatization (i.e., the negative taint applied to some groups), which is proposed to contribute to the maintenance of psy-chiatric disorders and is heavily experienced by people with a psychiatric disorder (Henderson et al., 2014; Loch, 2012; Ross & Goldner, 2009; Schomerus et al., 2012). The stigmatization of these individuals is so wi…			Reference to nurses being discriminated against in the system leading to burnout which is then a protective factor for nurses but which then leads to discrimination against patients. Call for relationship building
Garcia	2020	A concept analysis of obstetric violence in the USA	To clarify the concept of“obstetric violence" in the United States of America.	Yes	Concept analysis				USA	Maternity care	Physical and verbal	None stated	Not stated	Studies had no time limit. Search completed March 2022					NA	NA		Literature review		yes		Obstetric violence theory / extreme medicalisation/ human rights/ forced compliance/ feminist theory/ (structural) gender/sex based violence/ racism/ (violence) normalisation	yes: concept includes indvidual, organisational and societal criteria	No		Not explicit, but implict for women given all the abusive elements included	Obstetricviolence is abuse or mistreatment by a health care provider of afemale who is engaged in fertility treatment, preconception care,pregnant, birthing, or postpartum; or the performance of anyinvasive or surgical procedure during the full span of thechildbearing continuum without informed consent, that iscoerced, or in violation of refusal. It is a sex‐specific form of VAWthat is a violatio…				Nurses perpetuating violence
Hussein	2021	Research project to improve birthing experiences in Jordan	To explore the potential strategies to improve birthing experiences of women in Jordan and identifies the facilitators and obstacles to change.	No	NA				Jordan	Maternity care	Oppression	Feminist	Qualitative interprative research	2019					12 midwives (all women) and 2 key stakeholders	17 women who had birthed within the past 10 years		Focus groups and interviews		yes		Feminism/ constructivism. Power imbalances/ medical power/ gender inequality/ religious restrictions/ racism/ social class inequality/ intersectionality	yes, SE implicit	yes, implied		yes in staff and women	Heavy workloads and power imbalances noted: also: From the perspectives of the midwives and key stakeholders in this study, one major obstacle was the dominance of the medical profession who controlled policies and practices related to labour and birth. Previous research in Jordan and other Middle Eastern countries [2,4] also revealed that doctors hold the power and authority to develop and disse…	yes, feminism, class, racism			Hierarchy, working pressures. Midwives perpetuating violence
Jaffre	2021	Being a midwife in West Africa: Between sensory experiences, moral standards, socio-technical violence and affective constraints	Factors contributing to the occurence of obstetric violence	No	NA				West Africa	Maternity care	Verbal and physical	Not stated. ? Constructivist		2017-2018					24 registed midwives with more than 1 years experience. 8 husbands of midwives. 4 children of midwives (between ages of 5-12)	NA		Unsturctured Interviews		Yes		Commercialisation of healthcare/ moral norms/ gender and power (over) incl sexual exploitation of midwives by senior men/ misogyny /overwork and burnout/ systemic disconnect between the drivers of health care systems and professional (heart and hands) norms and imperatives, reproductive justice	yes	yes		yes, midwives of being blamed: they justify the need for violence to the mother because of the need to save the baby and care for the mother	The study also shows that midwives’ attitudes towards their patients are linked to their considering childbirth to be a moral act. Midwives’ mistreatment of women in labor corresponds to constant shifts between technical obstetric skills and value judgements concerning expressions of pain, sexuality and desire. In addition, midwives justify their violent practices through the urgency of the situa…	Reproductive justice			Hieracrhy leads to mistreatment and manipulation
Mengesha	2020	Disrespect and Abuse during Childbirth in Ethiopia: A Systematic Review	This review considers the synthesis of comprehensive evidence on theextent, contributing factors, and consequences of disrespectful and abusive intrapartum care from the women’s and providers’perspectives in Ethiopia.	Yes	Systematic mixed methods				Ethopia	Maternity care	Physical & Verbal	not stated	Not stated	Studies included up to Feburary 2020. Date of search not stated.					22 studies: 16 quantitative cross-sectional, 5 qualitative,1 mixed-methods, including staff and service users and rural and urban respondents	See under staff characterisitcs		Systematic Review		yes		Normalisation (of D&A)/ disempowerment/ gender (lack of womens education)/ systems failure (including unsustainably high workload)	Yes: results divided into individual and community levels; national laws and policies, rights and ethics; and providers and service delivery	yes, in terms of normalising D&A: Yes, because they are doingthis to save my life, I don’t mind ... Yes it is for my benefit andit was not meant to hurt me”[35]	yes	No	Normalization of care, lack of empowerment and education of women, weak health system,and lack of training of providers.p1. 3.3.1. Individual and Community-Level Factors(1)Normalization of Disrespect and Abuse during Childbirth.Asefa et al. [33] and Ukke et al. [45] discussed in theirfindingas the widespread observation and experience of disrespectand abuse indicates, it is normalized, culture an…	yes
Miranda	2019	Obstetric violence: perceptions of obstetric nurses in a maternity of Minas Gerais	To identify the perceptions of obstetric nurses about obstetric violence	No	N/A				Brazil	Maternity care	Physical & Verbal		Descriptive, exploratory, qualitative	2015					16 obstetric nurses who worked for one year or more in the study maternity hospital	N/A		Semi-structured interviews		yes		Chaui's concept of violence/ gender based violence/structural issues/ normalisation of womens pain/violence based on beliefs about moral superiority of the perpetrator/normalisation and trivialisation of violence/discrimination/reducing womens belief in their own capacity ('gaslighting'?)/dehumanisation (from subject to object)	no	no	no	no	TRANSLATED WITH GOOGLE TRANSLATE: This system of domination can be translated into violence, according to Chauí's concept, which defines violence that defines violence (...) first of all, as the conversion of a difference and an asymmetry into a hierarchical relationship of inequality, with the aim of domination , exploitation and oppression. Second, as the action that treats a human being not as…	p 419. according to Aguiar and D'Oliveira,4 when violence is accepted as something natural by professionals, they create acceptances of violence that become in acts “necessary to care”, as if it were part of the technical-scientific domain of the professionals' practices.
Mooney	2021	You get this conflict between you as a person and you in your role. . .that changes you’: A thematic analysis of how inpatient psychiatric healthcare staff in the UK experience restraint, seclusion, and other restrictive practices	Explores psychiatric healthcare staff experience of RP on inpatient wards in the UK.	No	NA				UK	Mental health	Restraint and seculsion	Realist	Not stated	Not stated					8 HCPs. 5 male. 3 female. Working in both NHS and private healthcare. All had at least one year experience in mental health care	NA		Semi structured interviews		?Yes		accountability, power/powerlessness (staff), subjection	No	yes, strongly implicit	yes	yes	Reported negative impacts of RP on patients include feelings of powerlessness, degradation (Barnicotet al.2017), deprivation and neglect (Askewet al. 2019), distress and dehumanization (Barnicotet al. 2017; Cusacket al. 2016). Further, a growing body of evidence indicates that RP adversely affects staff, contributing to feel-ings of distress, anxiety and fear (Cusacket al. 2016;Goulet & Larue 201…	yes			Restraint data differs from other forms of abuse. Restraint makes HCPs feel uncomftorable with their power. Its presented as a dilemma. This differs from the other forms of abuse which are exasberated by a sense of hierarchy and control (RMcC). ? sense of powerless leading to use of restraint linked with workload pressures leading to abuse in other areas of health care
Okedo	2020	Multi-stakeholder Perspectives on the Maternal, Provider, Institutional, Community, and Policy Drivers of Disrespectful Maternity Care in South- East Nigeria	To explore maternal, provider, institutional, community, and policy level drivers of disrespectful maternity care in Southeast Nigeria.	No	NA				Nigeria	Maternity care	Physical & Verbal	Not stated.	Not stated	Not stated					156 HCPs in total. Registars & midwives. Key informants: he chief resident obstetrics and gynecology department of the teaching hos-pital, chief nursing officer/matron in charge of Labor ward in the 2 facilities, and the head of the reproductive health unit at the State ministry of health. Doctors mean age 31. 64.1% male, 53% unmarried and 59.6% without children. Midwives aged between 30-52.	Mothers 0-14 weeks post birth. Aged 20-39, 100% were married. Sample also included 2 husbands of women who had recently birthed.		Mixed methods cross sectional study. Semi sturctured questionairres, focus groups and interviews		Not stated		maternal agency/ lack of knowledge of human rights/ systems failures (overwork, poorly designed buildings, inappropriate protocols(/lack of equipment: gender theory lack of female autonomy and empowerment, normalsation of D&A/ (evidnece of victim blaming in the quotes cited)	yes, implicit in exploration of drivers at all levels of the system	yes, in terms of normalising D&A:	yes	no	A variety of multi-level drivers of disrespectful maternity care were identified. Maternal level drivers were poor antenatal clinic attendance, uncooperative clients, non-provision of birthing materials, and low awareness of rights. Provider factors included work overload/stress, training gaps, desire for good obstetric outcome, under-remuneration and under-appreciation. Institutional drivers wer…				"Low pain thresholds and poor pain management especially due to non-acceptability and inability to afford epidural anesthesia were also identified because they increased the uncooperativeness of the patient and frustration of the maternal health provider thus leading to verbal, physical abuse, and even neglect during childbirth." "We need special training; for instance, the ideal RMC teaches that…
Perers	2021	Methods and Strategies for Reducing Seclusion and Restraint in Child and Adolescent Psychiatric Inpatient Care	To summarise the last 10 years of literature regarding methods and strategies used for reducing seclusions and restraints in child and adolescent psychiatric inpatient units, and reports on their outcomes.	Yes	Systematic review				Any studies written in English included	Mental health (adolescents)	Restraint and seculsion	none stated	Not stated	Data searched May 15th 2020					18 papers covering the following approaches: Trauma-Informed Care (TIC), Six Core Strategies, Child and Family Centered Care (CFCC), Collabora-tive & Proactive Solutions (CPS), Strength-Based Care, Modified Positive Behavioral Interventions and Supports (M-PBIS), Behavioral Modification Program (BMP), Autism Spectrum Disorder Care Pathway (ASD-CP), Dialectical Behavior Therapy (DBT), sen-sory roo…	NA		Review		yes		s(trauma theory) trauma informed care/social learning theory/ salutogenesis (low SoC)	no	Maybe in some of the interventions	yes	No	In interviews with psychiatric nurses in Ireland, restraint and seclusion were interpreted as a last resort in the management of client’s aggression and violence [15]. The nurses experienced significant emotional distress when compelled to engage in the interventions and, as a way to get through the incidents, the nurses appeared to suppress their distressing emotions. The harsh nature of these i…	yes	Salutogenesis
Rabelo	2020	The care by obstetric nurses: the encounter between self care bodies and other woman who is cared for	To analyze the obstetric nurses’ discourse on self-care and their relation with care for other women.	No	NA				Brazil	Maternity care	Obstetric violence	Post-structuralist, feminist: class, race/skin color, sexual orientation, age/generation, biomedical and technocratic model,	Not stated	2016					27 obstetric nurses. All female	NA		Interviews		yes		Foucaudian power/resistance to power	no	no	yes	yes, provider guilt	Obstetric nurses often join the profession following a personal experience of harm. However when working in a professional capacity, obstetric nurses often found themselves performing the practices they personally found traumatic. "..but that’s when I found out that I was a female torturer, it was there and then, before I did obstetric nursing I understood that, I took another course, I took a co…	yes
Ribeiro	2020	Obstetric violence in the perception of multiparous women	To know the perception of multiparous women about their experiences with obstetric violence.	No	NA				Brazil	Maternity care	Verbal and physical	normalisation of D&A	Qualitative interview study	2019					NA	20 multiparous women. Participants had 5-11 living children. Educational levels ranged from non-literate to graduate students		Interviews		yes		Obstetric Violence: patriarchal oppression that undervalues, oppresses and objectifies the female body, limiting their power and expres-sion. Gender based violence. Normalisation thery (of obstetric violence: in women and in staff)	No	yes implicit	yes re normalisation of violence as 'necessary' - no evidence re staff distress.	No	Two subcategories were constructed: Obstetric Violence in primiparous women, where women suffered verbal violence to collaborate during fetal expulsion in labor; Obstetric violence in multiparous women, where there was verbal and physical violence related to the fact that the women had many children, however analysis of the statements to seek a relationship with multiparity showed that OV was rel…	yes
Rossa	2020	Victimization of People With SevereMental Illness Outside and Within theMental Health Care System: Resultson Prevalence and Risk FactorsFrom a Multicenter study	To assess lifetimeviolent and non-violent victimization in people with severe mental illness	No	NA				Germany	Mental Health	Mix	None stated	Not stated	2014					NA	170 participants from 20 community health care facilities. 50% female, 50% male. Average age 44.2 with an average ilness duration of 23.1 years. Most particiapnts suffered from phsyosis and affective disorders		Cross sectional survey		yes		victimisation theory/life trauma theory/ gender discrimination/	no	no	no	no	Female gender was strongly associatedwith sexual violence. This association has been described extensively in the literature on victimization of people withmental health disorders (3,7,23) and can also be seen in thegeneral population, although women with severe mental illnessare more likely to become the victim of sexual violence thanwomen in the general population (7). Psychotic disorder as a r…	yes
Saga	2021	Relatives’experiences with abuse andneglect in Norwegian nursing homes. Aqualitative study	Aimed to give voice to the residents by investigating theirrelatives’experiences with elder abuse in NH.	No	NA				Norway	Elderley care	Neglect, verbal & physcial, sexual abuse. Restraint.	Not stated	Qualitative interview study	April - June 2020					NA	16 relatives of residents with experience of abuse and or neglect. 2 men, 14 women living in Norway		Semi structured nterviews		yes		eclogical model' cited. Ageism cited. Normalisation implied (in both the system and the residents: note quote on this in column AF). Systemic faliurs (low staffing, excessive standardisatoin/lack of indvidualisation/ poor leadership) referred to. Objetivistion/dehumanisation, rights violations/rights theory	yes, explicit	? Implicit in institutionalisation	no - but yes to stress and burnout leading to D&A	yes: 'working cultures characterised by fear…'	An often-used theoretical model is the ecological model, where determinants of abuse and neglect are divided into five levels: ...{5} p 2 Relatives perceived elder abuse in NH to be related to low competence among staff, low staffing, poor NH leadership, working cultures characterized by fearand loyalty to employer or co-workers, and a lack of individualized care for the residents. Furthermore, r…	yes			Relatives expressed how their parents’ or spouses’ suffering was also their suffering: ‘And I have suffered so much with him, that what they did to him, they also did to me’. Relatives expressed how the NH inadequacy made relatives compensate for lack of care out of fear of what might otherwise happen: ‘Had to try to compensate for it. Get up and walk with her when we were there, take her out whe…
Sala	2020	La enfermedad normal…	To investigate the construction of medical knowledge and practice in gynecology and obstetrics. Specifically, it focuses on the transformations of social and medical meanings in the pregnant body that occurred since the end of the 19th century and during the 20th century, and which make possible the process of medicalization, pathologization and hospitalization of childbirth.	No	NA				Bogtoa	Maternity care	Physical and verbal ('obstetric violence)	Feminist	Historical theoretical overview and ethnography (though no ethnographic data presented)	2014-2016					Not stated	Not stated		narrative review and ethnography		yes		feminism, medicalization, pathologization, technocratic model of birth, dehumanization/loss if individuality (staff and service users): industrialisation and commercialisation of society/health care; risk construction/aversion. gender, race, sexual orientation, age, class, ethnicity, educational level, rurality, Intersectionality, structural violence	No	Maybe implict?	not life saving but see v important quote re the issues underlying the moral dilemma		Translation: The ideals of progress, productivity, technification, acceleration, emerging during industrialization, permeated the birth scenario, causing the process to begin to be measured and quantified, overvaluing the use of technology, interventionism, acceleration and instrumentalization. The understanding of the body-machine is transferred, then, to the “re-productive” maternal body, which…	yes			Not research
Santos Carer	2021	Puerperae’s Experience Concerning Obstetric Violence in the Phenomenological Perspective	To understand the experience of postpartum women concerning obstetric violence in a public maternity hospital.	No	NA				Brazil	Maternity care	Physical and verbal ('obstetric violence)	Not stated	Phenomenology	2017					NA	17 mothers 1 week post birth. 14 mothers had CS. Aged between 15-39. 8 participants had completed highschool and were married		Semistructured questionaire and interviews		yes		dehumanisation, medicalisation, pathologisation, supervaluation of technology (technocratic model), devaluation of womens experiences and sensations (gender theory)	no	no	no	no	TRANSLATION: currently, when analyzing childbirth as an experience in the female world, multiple changes have been evidenced over the last few years, with the applicability of technologies in the parturition process, adoption of the hospital environment and interventionist practices in the physiological process of birth.( 20) Corroborating this, a study carried out on the experiences of women in …	yes			Difficulty interpreting key themes - limitations of google translate
Shenton	2021	Behaviour management or institutionalised repression? Children’s experiences of physical restraint in custody	Insight into the experiences of children being phuysically restrained by staff in a range of custodial settings.	No	NA				UK	Children in custodial settings	Restraint	Not stated	Dialogical participatory approach	Not stated					NA	Children within custodial institutions (n and demographics not stated)		Interviews		yes		Human rights/ Normalisation of violence/ Normalisation of restraint through its s bureaucratisation')...	yes in terms of normalising violence at all levels of the childrens lives?	yes, in terms of normalising D&A:	yes to an extent - the children seemed to see restraint as a given, and as required in some circumstances/ as something they 'deserved'	no	. .....Daily acts of violence were not considered unusual in light of children's previous experiences, whether within their families, communities or other institutional settings. These findings suggest that the rights framework purportedly offered by legal protections and safeguards within the secure estate is largely illusory; children have come to view their experience of violence in custody as…	yes			Method section vague.
Shepherd	2021	How do stereotypes harm older adults? A theoretical explanation for the perpetration of elder abuse and its rise	To examine elder abuse and its associations with ageism through the lens of two empirically supported, cross-cultural models	Yes	Narrative review				Various	Elderly care	All	none stated	narrative theoretical summary	Not stated					NA	NA		Narrative summary		yes		Stereotyping content model/ Ageist sterotypes/ Intersectionality/ normalisation of ageist stereotypes	yes in terms of normalising ageism at all levels of the lives of older people?	yes in terms of normalising ageism	no	no	Whether by the hands of strangers, caregivers, family members, institutions, or society at large, the persistent and pervasive phenomenon of elder abuse may be understood through the predictions of two widely tested and supported theories: The stereotype content model (Fiske et al., 2002) and the BIAS map (Cuddy et al., 2007). This is not to say there are no other factors that increase risk of el…	yes			Not research
Smithard	2022	Physical Restraint in the Critical Care Unit: ANarrative Review	To investigate the reasons for the use of restraints, its consequencesand the attitudes of healthcare professionals’attitudes towards physicalrestraint currently present in critical care.	Yes	Narrative review				Various	Critical Care	Restraint	None stated	None stated	2017-2018					NA	NA		Narrative review		yes		Consequentialism (PR is required to maintain safety) vs deontology (it is a moral wrong). Normalisation/institutionalisation of restraint use.	no	yes in terms of normalising restraint	yes	no	Nurses are the most likely to make the decision to restrain patients, usually with the rationale of preserving patient safety. However, nurses often have insufficent knowledge on restraint. There is limited knowledge on alternative methods and decision to restrain was usually based on intution rather than evidenced based practice. Restraint has been reported as a mechanism for managing workload. …	no
Solmi	2021	Stigma and attitudes towards restrictive practicesin psychiatry among psychology students: anetwork and path analysis study in an Italiansample	Explores the path leading to attitudes toward seclusion and restraint practices amongfuture mental health professionals, considering the complex interplay among demographic variables,personality, stigma, and experience in psychiatric services.	No	NA	Italy			Italy	Mental Health	Restraint	None stated	None stated	2017-2018					1512 HCP students. 82.4% female sample. Mean age 21.51	NA		Questionnaires		yes		Stigma/ stereotyping		no	no	no	Openness and previous experience with psychiatric patientsmay have a negative effect on stigma, while stigmatizing attitudes may affect opinions about restrictive practices, mitigating the positive attitude driven by Openness p70	no
Strong	2021	Re-examining Norms of Disrespect and Abuse inthe Second Stage of Labor in Tanzanian Maternity Care	To explore how the practice of midwives hitting women who are in the second stage of labor (pushing) has become a locally accepted form of care in Tanzania if a baby’s life appears to be at risk.	No	NA				Tanzania	Maternity care	Physical	Not stated	Ethnography	Interviews 2012-2015. Fieldwork 2014-2015. Survey - 2018					Nurses participated in study but size of sample and demographics not provided	140 (survey) 50/50% male and female. Mean age 43.2. Mean number of children 5.8. 67% educated to primary level. 64% with access to rural health services. 100% belonging to a religious faith. Pregnant women also participated but demographics not provided		Cultral consensus analysis. Interviews, focus groups, survey and observations		yes		normalisation of abuse (to save the baby) - also seen with TBA: but ? Subtly different - also in contrast to other TBA studies - ?? normalisation of abuse for this purpose in institutions, specifically?. Power imbalance. Gender discrimination. Structural inequalities NB risk of neocolonical and patriarchical attitudes in condemning this D&A outright?	yes in terms of normalising abuse at the individual, HCP, organisation and community levels	yes, in terms of normalising D&A:	Yes	yes	Through power imbalances, a lack of resources and other narratives, many community members and health care workers alike come to normalize and accept these violent interactions. The nurses’ explanations of why someone might hit a woman in labor centered around three clear themes: 1) the singular nature of birth; 2) the danger inherent in a delayed second stage; 3) hitting and abuse as incompatibl…			Risk of 'neocolonial and paternalistic forms of care'...: 'At what point does hitting encompass greater meaning and a more nuanced purpose than only abuse or violence? While we do not advocate abuse in these settings, we do respect the need to meet these behaviors where they currently are – deeply embedded in local settings of resource scarcity and efforts at care. In a strongly pro-natalist envi…
Tabong	2021	Reasons for the utilization of the services of traditional birth attendants during childbirth: A qualitative study in Northern Ghana	To explore the reasons for the utilization of the services of traditional birth attendants despite the availability of health facilities.	No	NA				Ghana	Maternity care	Verbal	None stated	Phenomenology	Not stated					NA	31 women who had previously birthed at 1 of 4 rural health care facilities. 74.2% had attened ANC. Primigravid and multigravid women were inclded. 67.8% had not previously birthed in a hospital setting		Interviews		yes		Socio-ecological theory: also (resistance to) medicalisation/cs in the data, and dehumanisation of the nurses towards the women in contract to 'love and compassion' from the TBAs - contrast with Strong et al - ? The difference is about trust and relationships?	yes explicit, though data not really analysed with this theory	no	no	no	"the study found that quality of care was the main driver for traditional birth attendant delivery services. Poor attitude of midwives, maltreatment, and fear of caesarean section were barriers to skilled delivery. Community norms dictate that womanhood is linked to vaginal delivery and women who deliver through caesarean section do not receive the same level of respect. Traditional birth attenda…	yes
Teece	2022b	Understanding the decision-making of critical care nurses when restraining a patient with psychomotor agitation secondary to hyperactive delirium: A ‘Think Aloud’ study.	To explore the decision- making processes un-dertaken by critical care nurses when considering restraint to manage a patient with psychomotor agitation secondary to hyperactive delirium.	No	NA	UK			UK	ICU/mental health	Restraint	Pragmatism	Qualitative interview study	2019-2020					30 HDU/ICU nurses with 3moths - 30 years experience in band 5 -Band 7 roles	NA	"Think Aloud" verbal repsonse to visual stimulus	Telephone interviews based on vignettes and 'think aloud'		yes		Labelling theory/victim blaming/ emotional and physical labour	no	yes in terms of normalising restraint	yes	yes, guilt	Participants described physical and psy-chological exhaustion when caring for a patient with delirium and how this might lead to restraint to create ‘space’ for respite. Variations in practice were evident and re-straint use appears rooted in custom and culture rather than objective assessment." "Participants regardless of level of clinical experience had an instinc-tive reaction that the use of …	yes
Thomann	2021	Variation in restraint use between hospitals:a multilevel analysis of multicentreprevalence measurements in Switzerlandand Austria	The aims of this study were a) to determine how much variance in restraint use can be explained on thehospital level (hospital general effect) and b) to examine the impact of organisational factors on restraint use	No	NA	Switzerland			Switzerland and Austria	Acute hospital care (a range of specialties)	Restraint	Not stated	Quantitative	2016-2018					NA	29,477 hospitalised patients from a total of 140 acute care hospitals (different specialties), aged 18+	Cross sectional analysis	Secondary data analysis of cross-sectional multicentre data (mix of routine hospital data and prospectively collected survey data)		yes		Institutional culture and routines/ normalisation (of restraint)	yes: discussion includes micro, meso, macro level factors	yes, implied in terms of normalising restraint in some settings, but not others	no	no	"The use of restraints varies widely between hospitals, even considering patient characteristics. The identification of situations in which restraints were used out of routine or institutional culture appears to be animportant approach in restraint reduction. Investments in appropriate structures and employee knowledge canfacilitate providing restraint-free care as much as possible". Patients com…	no
Tong	2022	Reporting of Discrimination by Health Care ConsumersThrough Online Consumer Reviews	To examine how health care consumers perceive and report discrimination throughpublic consumer reviews.	No	NA	USA			USA	Not spefic	Verbal	Not stated	Not stated	2020	NA	340 patient reviews on Yelp			NA	54/340 patient reviews on Yelp		Reviews of hospital services recorded on Yelp were collected and subject to		yes		Discrimination; institutional racism	no	no	no	no	Total of 53 reviews (29.1%) were codedas examples of institutional racism; 89 reviews (48.9%) mentioned acts of discrimination thatoccurred in clinical spaces as consumers were waiting for or actively receiving care; 25 reviews(13.7%) mentioned acts of discrimination that occurred in nonclinical spaces, such as lobbies; and 66reviews (36.3%) documented discrimination by the consumer directed at t…	yes
Tsai	2021	Across‐sectional study examining the factors affecting nurses’ knowledge, attitude, and behavior toward physical restraint use	This study aimed to investigate the factors associated with nurses’intent touse physical restraint.	No	NA	Taiwan			Taiwan	Mixed	Restraint	Not stated	Not stated	2019	403 nurses from mixed areas of health care. Most participants where between 21-25 years old 96.7% female. 46.6% university graduates. 55.3% religious	NA	Cross sectional survey		403 nurses. Nursesfrom the medical ward (n= 155), surgical ward (n= 94), internalmedicine ICU (n= 94), surgical ICU (n= 60), respiratory care center(n= 17), pediatric ICU (n= 19), and gynecology and pediatric ward(n= 25). Most participants where between 21-25 years old 96.7% female. 46.6% university graduates. 55.3% religious	NA	Cross sectional survey	Cross sectional survey		yes		behavioural change theory	no	yes	no	no	Nurses’ knowledge, attitude, and behavioral intentions toward physical restraint are good indicators (Abraham et al.,2020; Lan et al.,2017) for predicting their behaviors when using physical restraint. This study investigated the relationship between the factors (i.e.,demographic variables) and nurses’knowledge, attitude, and beha-vioral intention toward physical restraint use to advise the devel…
Wang	2021	Application of the theory of planned behaviour to predict nursing intention and practice in restraint use in long term care	aimed to identify the relationship between the Theory of Planned Behavior (TPB) constructs and nursing staffs’ practice to use PR in long-term care (LTC) facilities.	No	NA	China			China	Elderly care	Restraint	Not stated	Not stated	2020	316 staff, mean age 43.25. 68.3% female. Mean time of generic experience 3.8 years	NA	Surveys		316 staff, mean age 43.25. 68.3% female. Mean time of generic experience 3.8 years	NA	Surveys	Cross sectional survey		Yes		Theory of planned behaviour	No	Yes, explicit	No	No	TPB, developed by Ajzen, is a behavioral theory in social psychology that analyzes factors affecting behavioral inten-tions and explains behavior.29 It pointed out that the main factor in predicting behavior is changing behavioral inten-tions, which depends on (a) attitude, positive or negative evaluation of the individual of specific behavior, (b) subjec-tive norm (SN), the social pressure an in…
