# Supplementary material for: Theories for interventions to reduce physical and verbal abuse: A mixed methods review of the health and social care literature to inform future maternity care
Source: PLOS Glob Public Health. 2023 Apr 24;3(4):e0001594. doi: 10.1371/journal.pgph.0001594 (PMC10124898; doi:10.1371/journal.pgph.0001594)
Supplement: S5 Table — (XLSX) [file pgph.0001594.s005.xlsx]

## Sheet: Sheet1
Authors	Year of publication	Mark if older papers added from 2022 review	Review?	Maternity?	? Meta analyse	Theory?	Multi component intervention?	TPB or similar overt or implied?	Socio-ecological?	Relationship building?	Title	Aim of study	Intervention study (YES/NO)	If intervention study - name of intervention (if noted)	Details of intervention	Country	Number of sites/papers	Study context - maternity care, elderly population, physical restraint/mental health	Type of Mistreatment relevant to this review (physical, verbal, physical restraint)	Study design	Year when data were collected	Sample strategy	Sample size	Inclusion criteria	Exclusion criteria	Intervention	Participant characteristics - staff/professionals (age, profession, ethnicity, etc)	Participant characteristics - patients/service-users (age, ethnicity, etc)	Ethical approval/ethical issues well considered?	Data collection methods	Data analysis methods	Apriori theory used to analyse/frame the data?	Evidence of effect of the intervention	D&A findings relevant to this review	Other findings of relevance to this review	Appropriate for meta-analysis?	Fidelity to the protocol?	Acceptability (staff/service users)	Sustainability?	bias due to confounding	Bias due to participant selection	Bias due to classification of interventions	Bias due to deviation from intended intervention	Bias due to missing data	Bias due to measurement of outcomes	Bias due to selective reporting	Overall risk of bias	Risk of Bias: randomisation (RCT)	Risk of bias: protocol deviation
Alostaz	2022		yes	no	no	yes	yes in reviewed studies	? In some included studies	? Looked for data on inner/outer context	? In some included studies	Implementation of nonpharmacologic physical restraint minimization interventions in the adult intensive care unit: A scoping review	To identify the elements informing the successful implementation of nonpharmacologic physical restraint minimization interventions in adult intensive care unit patients. To map those elements to innovation, context, recipients and facilitation domains of the integrated–Promoting Action on Research Implementation in Health Services (i-PARIHS) framework and to describe the outcomes of those interve…				Six in the USA, 5 in Taiwan	7 studies	ICU patients	physical (mechanical) restraint measured in various ways	Scoping review	Searches from 'inception' to 2021					Varied by studies: all had an education component	5 studies = ICU nurses, 2 studies = interprofessional teams	ICU patients		Mostly medical records: 5 retrospective, one prospective, one unclear.		yes: iPARIHS concept of the important of paying attention to inner/outer context for implementation studies		All studies documented an initial decrease in PR use post implement-mentation of minimization interventions. Long term results regarding decreases in physical restraint use post implementation of minimization interventions were not reported.		no, review	review	review	review
Ayres	2021		no	no	no	yes	yes	no	no	no	Recovery model implementation for a medical/geriatric psychiatric unit to decrease restraint and seclusion episodes: a quality improvement project	"decrease restraint and seclusion use, improve quality of care, and decrease cost through implementation of recovery model principles"				Mid-West USA	1	Elderly psychiatric care	Restraint: hours of use per 1000 pt hours	Before-after	2019					90 minute education programme for nurses and orientation tool kit for new starters, based on the Recovery Model	HCP- 38 nurses. Mixed experience, 1-25 years	Not stated		Mixed methods. Survey (Recovery Knowledge Inventory) , observation (of nurse language and behaviour) and routine data (restraint and seclusion)		yes: Recovery model Jacob 2015) 'focuses on the person rather than their symptoms by building resilience…(and) to define a meaningful life while living with a serious disorder…		Restraint use (before/after), hours of use per 1000 pt hours. 'reduced by 73%'	Increased frequency of patient centered language. Increase in knowledge at the one week point - some decline at the 4 months point: goal of 10% improvement not met. Seclusion rates dropped 16%	No: no primary data available for restraint (only summary measures, eg %)	No protocol cited. 87% of target staff attended education sessions 933/38). 100% response rate (33) for pre-survey. 1 week post survey 19/33 (57.5%). 4months 33/33 (100%). All observations completed as planned. No data on comprehensiveness and accuracy of restraint data	not reported	4 month check on knowledge showed a decline from the one week post scores in two domains, but no change in two others	low	moderate	low	low	unclear	moderate	low	moderate
Azeem	2015	From Perers review	no	no	no	yes	yes	implied	Implied, including staff, the organisation, patients, and the community (their families)	yes	Restraint reduction at a pediatric psychiatric hospital: a ten year journey	To reduce the use of restraints and to provide trauma-informed care in a 52-bed Pediatric Psychiatric Hospital,				USA	1	Paediatric psychiatric	Restraint	Before and after						Primary prevention principles based on trauma-informed and strength-based care. Hospital leadership engagement to bring positive culture change. Staff involvement and training in restraint reduction and prevention tools, and use of debriefing and problem solving. Involvement of youth and family in treatment planning, and dinners with families and staff (better communication and trust, and improve…	All staff, including child care workers, nurses, clinicians, and physicians	The youths admitted to the hospital have often failed inpatient stabilization, medication trials, and various psychotherapeutic treatments. The youths usually presented with severe aggression and/or self-injurious behaviours, who often required multiple restraints including both mechanical and physical restraints at other inpatient settings prior to admission. A large number of youths have experi…		Routine hospital data		yes - trauma informed and strengths based approach		Physical restraints decreased by 88%, from 3,033 in 2005 to 379 in 2014.	Over a 10-year period, mechanical restraints decreased by 100%, from485 in 2005 to “zero” in 2014 and none in the last 3 years.	no: only % data provided.	no protocol cited	not reported	Programme implemented and developed over a 10 year period (2005-2014) and benefits seem to be maintained over the final 3 years (2012-2014)
Baker	2021		yes	no	no	yes	yes in reviewed studies	Behavioural change techniques was the focus, but TPB or similar not noted	not obvious	implicit in some of the studies	Non-pharmacological interventions to reduce restrictive practices in adult mental health inpatient settings: the COMPARE systematic mapping review	to provide a mapping review of non-pharmacological interventions to reduce restrictive practices in adult mental health inpatient settings; classify intervention components using the behaviour change technique taxonomy; explore evidence of behaviour change techniques and interventions; and identify the behaviour change techniques that show most effectiveness and those that require further testing.				9 countries	221 records	Adult mental health inpatient settings	restraint' measured in a range of ways	mapping review	1999-2009					Varied by studies: most had an education/training component	staff in acute wards PICUs, forensic, secure, specialist geriatric, and admission wards, one HDUs	Not cited		Multiple		some included studies, though the authors note that Mention of theory was absent from many interventions.		Of those studies that reported decreased use of restrictive practices, eight reported restraint, eight measured seclusion, two measured PRN medication and two measured observation.	Over two-thirds of the behaviour change techniques mapped onto four clusters, that is' goals and planning’,‘antecedents’,‘shaping knowledge’ and ‘feedback and monitoring’. The number of behaviour change techniques identified perintervention ranged from 1 to 33 (mean 8 techniques).... Studies on interventions to reduce restrictive practices appear to be diverse and poor. Interventions tend to cont…	no, review	review	review	review
Chen	2021		no	no	no	no	no	no	no	no	Development and implementation of a novel decision support tool on physical restraint in critically ill adult patients	To investigate whether a novel decision support tool would effectively minimize physical restraint use in critically ill adult patients				China	1	Critically ill adults	wrist restraint: n of patients, n of patient/days	Case-control	2017-2018					Introduction of Restraint Decision Tree, compared to prior use of the Restraint Decision Wheel. The RDT is a simplified version of the RTW, developed in collaboration with local staff	69 nurses on the unit	All patients consecutively admitted to the unit: 528 before, 564 after		Physical Restraint Decision making satisfaction survey (staff) plus focus groups with staff, and routine hospital electronic records for wrist restraint data		Not stated		restrained patients: 38.1% to 20.9%. Restrained patient days: 30.5% to 18.5%	Staff identified four barriers to the baseline tool (RDW): lack of physician involvement, lack of customised determination of catheter level, lack of a delirium level, inappropriate determination of independence level. Staff acceptability was improved with the new tool, based on survey returns from 60/69 nurses pre-test and 60/69 post test	no	No protocol cited. Reporting suggests that all potential patients and outcomes were included.	Acceptability of new tool higher than old tool for staff. Not assessed for service users	Not reported	Low: pt demographics very similar pre and post, though not clear if any nurses trained in this way at baseline.	Low: data reported for all participants at both time points	Low: intervention was a tool that required completion	Moderate: use of intervention depends on individual nurses	Unclear/low: data appear to be reported for all incidents, assuming the hospital data collection system is accurate - no suggestion that any missing data would be systematically biased: though this is not explicitly stated	Low: wrist restraint is a defined yes/no activity	Low: all data appear to be present for the outcomes planned in the methods section: though this cant be confirmed without the protocol	Low
Dixon	2022		no	no	no	no	no	no	no	no	An educational intervention to decrease the number of emergency incidents of restraint and seclusion on a behavioural health unit	To implement an educational intervention on an inpatient, behavioural health care unit with the goal of reducing the number of crisis interventions of seclusion or restraint.				USA	1	Inpatient adult mental health unit	Mean incidences of restraint per quarter (and seclusion)	before and after case/control: intervention undertaken in one unit, and compared at both time points with all other units in the facility	Not stated: but 'during coronavirus'					Educational programme based on de-escalation training ('De-escalate Anyone Anywhere Anytime (DAAA) and on inter-professional communication to prevent escalation before it arises. DAAA included examination of staff response to stress, such as the flight/fight response, use of silence, and of self control, as well as alternatives to physical restraint (soft toys talking, changing the environment, a…	convenience sample': 21 mental HCP (nurses and technicians. Demographic information not collected)	Ages 18-60: usually more male than female over the time of the study. Average 15 pts		Mean incidence of restraint in the quarter before and after, in both the intervention site and control sites ? From hospital records		Not stated		The rates of restraint declined from a mean of 6 preintervention to 2 postintervention.	none reported	?: not sure if there is sufficient data to do this - check with Andy	No protocol cited. Authors state that they were unable to run the study in the number of units/with all the staff that were planned due to COVID restrictions	Authors state: 'all of the participants said they understood the training and agreed to use some of the de-escalation techniques with patients on the unit'. No date for this statement.	No data provided	Unclear/serious, due to the lack of data on the baseline comparability between the intervention unit and the control units, and due to potential impact of lower numbers of patients in the unit as a result of COVID-19, and Not clear if any nurses trained in this way at baseline.	Unclear/serious, as demographics of the nurses in control and intervention groups or before and after periods are not provided, and no information on demographics of patients in either arm	Low: intervention is clearly described and all staff in the control group received it, but none in the intervention group	Moderate: less wards were included than anticipated, which may affect confounding and participant selection bias	Moderate: data collected by the Director of Risk management and quality assurance, rather than through routine data collection systems. No information on how data completeness was assured.	Low: restraint is clearly defined	Low: all data appear to be present for the outcomes planned in the methods section: though this cant be confirmed without the protocol	Moderate
Hall	2018	From Alostaz review	no	no	yes	no	Two: education and monitoring	no	no	no	Impact of a Restraint Management Bundle on Restraint Use in an Intensive Care Unit	explored restraint use along with quality and safety outcomes following RMB program implementation in the ICU				USA	1	Intensive care unit	% of people restrained; number of restraint episodes per patient and the number of days a patient was restrained.	before and after	2013-2015					Daily audit and review of restraint information; Customized restraint management education, including case studies; standardising and monitoring restraint audit tool	65 clinical RNs and 12 nursing care partners	All 2701 ICU patients in the study period		Routine hospital records		Not stated		the proportion of patients restrained in the precohort group was 24.3% compared with 20.9% in the postcohort group (χ2 = 4.717, P = .030). The number of restrained patients per patient-day averaged 0.075 (SD = 0.187) for the precohort group compared with 0.059 (SD = 0.161) for the postcohort group (Z = −2.330, P = .020). The number of restraint episodes per patient-day averaged 0.191 (SD = 0.447)…		yes	no protocol cited.	not reported	Not reported	Unclear/Moderate: it is not clear if other innovations occurred over the time of the study: Patient population similar before and after based on demographics provided, though these are limited. Not clear if any nurses trained in this way at baseline.	Low: all patients at the before and after time points seem to be included	Low: the intervention seems to be standardised	Unclear/moderate: no details given as to how many staff completed the training	Unclear/low: data appear to be reported for all incidents, assuming the hospital data collection system is accurate - no suggestion that any missing data would be systematically biased: though this is not explicitly stated	Low: restraint was clearly defined from hospital records	Low: all data appear to be present for the outcomes planned in the methods section: though this cant be confirmed without the protocol	Moderate
Hevener	2016	From Alostaz review	no	no	no	no	no	no	no	no	Using a Decision Wheel to Reduce Use of Restraints in a Medical-Surgical Intensive Care Unit	To decrease use of restraints in a medical surgical intensive care unit and to determine if a decision support tool is useful in helping bedside nurses determine whether or not to restrain a patient.				USA	1	Critically ill adults	Quarterly total restraint use as a % of all patients	Before and after	2012-20-13					An online educational activity supplemented by 1-on-1 discussion about proper use of restraints, alternatives, and use of a restraint decision tool was provided	all 32 bedside nurses regularly assigned to the medical/surgical ICU	Not provided		Routine hospital records		Not stated		% restraint use baseline: 549/673 (81.6%) vs 194/713 (27.2%) at end line		no	no protocol cited	staff: A total of 26 participants (81%) returned completed surveys. 81% strongly agreed that theRDW was easily accessible when needed, question 8). However, only 62% slightly agreed that the RDW was useful in making decisions about use. In response to the question, Do you think bedside nurses should use the Restraint Decision Wheel in the medical-surgical ICU on a regular basis in the future? (Ye…	% restraint generally falling each quarter
Kirk	2015	From Alostaz review	no	no	no	Not re D/A: adult learning theory re the intervention	yes	implied	implied at least for provider/organisational level	implied	Restraint Reduction, Restraint Elimination, and Best Practice	Sustained restraint reduction below the NDNQI mean and maintaining patient safety				USA	1	Surgical step-down unit	Restraint	Before and after	2010 to 2015					Phase 1 extended from June through December 2010consisting of restraint rounds by the CNS, critical thinking, and multidisciplinary collaboration to facilitate decrease in restraint use...phase 2 extended from January through June 2011.In addition to restraint rounds, critical-thinking conversations, and multidisciplinary collaboration, unit culture evolved, more critically appraising restraint u…	RNs, resi-dent physicians, and ancillary personnel (including stock room staff)	No details given		? Routine hospital data - though this is not stated		Adult learning theory for design of intervention but not to frame or interpret D&A		Phase 1 decreased surgical step-down unit restraint prevalence from5.08% to 3.57%. Phase 2 decreased restraint prevalence from3.57% to 1.67%, less than the NDNQI mean. Phase 3 expansion in surgical intensive care units resulted in wrist restraint prevalence from 18.19% to 7.12% within the first year, maintained less than the NDNQI benchmarks while preserving patient safety.		no	no protocol cited	not reported	Authors say: Importantly, this reduction was sustained over the long term following initial rollout in SSU and SICU. The relevant bar chart provided suggests fluctuating rates between 2012 and 2015 (though these are still substantially lower than for 2010/11)
Mihret	2020		no	yes	yes, but maternity study so not included	no	yes, including women's groups	implied	implied	implied: collaborative team work emphasised	Reducing Disrespect and Abuse of Women During Antenatal Care and Delivery Services at Injibara General Hospital, Northwest Ethiopia: A Pre–Post Interventional Study	To reduce disrespect and abuse of mothers during antenatal care and delivery services at Injibara general hospital, northwest Ethiopia				Ethiopia	1	Maternity care	Physical, verbal	Before and after implementation study	November 2018 - May 2019					Multi-component package across the organisation based on prior qualitative work with a senior multi-disciplinary team	133 senior midwives, midwives gynaecologists and a quality assurance officer (demographics not provided)	738 mothers attending antenatal and intranatal services in Injibara General Hospital. Majority of sample over 25 years old and married. Unable to read or write, of orthodox religion residing in rural area's		Mixed methods. Observations, surveys, focus groups and Interviews		No, but socio-ecological theory implied		The overall magnitude of disrespect and abuse during pregnancy and childbirth in the study was 71.8 and 15.9% in the pre- and post-intervention, respectively. Similarly, the dis-respect and abuse among labouring mothers were reduced from 78.5% at the pre-intervention to 27.7% at the post- intervention. Disrespect and abuse among ANC follow up mothers were 64.7 and 36.2% in the pre- and post-inter…		no	no protocol cited	Service user qualitative interviews. No staff acceptability	No data provided
Mitchell	2018	From Alostaz review	no	no	no	no	yes	no	no	no though collaboration across sites	Reducing Use of Restraints in Intensive Care Units: A Quality Improvement Project	To reduce and sustain the restraint rates to less than the national database mean rates for all 5 intensive care units				USA	2 hospitals, 5 units: medical ICU (MICU); surgical critical care complex (SCCC); neuro critical care unit (NCCU); critical care complex (CVCCC) (cardiac); medical-surgical ICU (WICU)	Intensive care	Restraint	before and after	2012-2015					Cross-unit learning collaborative (nurses of various grades) to learn from good practice; staff consultation to establish barriers; change of alternative product (mitt) to one that was more acceptable to staff; audit and feedback; training; sharing evidence on best practice; posters, emails, newsletter updates	Bedside nurses: no other demographic data provided. 101 replied to the staff survey: no response rate given	No details given		NDNQI data returns: staff survey		Not stated		Mean restraint rate (approx, from graph): 41%-8% medical ICU; 0%-0% medical surgical ITU; 5%-9% cardio vascular critical care complex; 40%-10% surgical critical care complex	All 5 ICUs have been successful in lowering their unit’s mean restraint rate since the start of the restraint collaborative in September 2012 and the more focused ICU efforts in 2013. Compliance (≤ NDNQI mean) has been at the target value for the MICU since February 2013 (Figure 1), the WICU since June 2013 (Figure 2), and the NCCC since January 2014. The CVCCC mean has been less than or the same…	no	no protocol cited	Staff survey did not cover acceptability	Outcomes variable over time, but lower in the years following the intervention in 2/5 units, and levels low at both baseline and in the longer term in the other three.
Perers	2021		yes	no	no	yes	yes for most of the studies	implied in some of the studies	implicit in some of the studies	implicit in some of the studies	Methods and Strategies for Reducing Seclusion and Restraint in Child and Adolescent Psychiatric Inpatient Care	To summarize the last 10 years of literature regarding methods and strategies currently used for reducing seclusions and restraints in child and adolescent psychiatric inpatient units.				U.S. (n = 15), Australia (n= 1), New Zealand (n= 1), and Canada (n= 1	18 papers	child and adolescent psychiatric inpatient units	physical restraint	narrative integrative review	2010-2020					12 different programmes identified: most involved staff training, most included some kind of behavioural change approach (staff and/or service users)	Varied	Varied		Varied		yes, Trauma Informed Care		Most of the interventions reduced the use of seclusions and/or restraints.	Interventions tended to be focused on Trauma informed Care: Trauma-informed care should be distinguished from trauma-specific treatments (like Trauma-Focused Cognitive Behavioural Therapy) and is a much broader concept, aimed at transforming entire systems of care by embedding an understanding of traumatic responses at all levels. Trauma-informed care should be compassionate, non-coercive, nonvio…	no	review	review	review
Shields	2021		no	no	yes	no	yes	implied	implied at least for provider/organisational level	implied	Decline in Physical Restraint Use Following Implementation of Institutional Guidelines	To investigate the strategies implemented to reduce medical restraint use.				USA	1	ICU patients	Restraint	Before and after	2018-2019					12 different components for the intervention package	ICU nurses - no other details given	No details given		Routine data from the NDNQI, that: requires that nurses perform a visual assessment of each patient on the unit to assess for the use of physical restraints. The prevalence survey is conducted on a designated day within each quarter on all reporting units; thus, the measures are provided based on a 1-day prevalence study. The data at our institution were compared by bed size with a peer group of …		Not stated		Number of patients in medical restraints99 vs 37 <0.00001Medical restraint hours 13 672 vs 2166 <0.00001Medical restraint hours/patient-days1.584 vs 0.281 <0.00001. However, when compared with similar sized hospitals on the NDNQI one day/quarter prevalence survey, the mean % with restraints, baseline, was 2.62 SD 2.15 vs 2.58 SD 2.10 at end line	While education was critical, true practice change occurred through embedding strategies, which guided accountability and sustainability while shifting the culture. While education was critical, true practice change occurred through embedding strategies, which guided accountability and sustainability while shifting the culture. Creating and sustaining change required layers of intervention and tr…	yes for the one day prevalence data	no protocol cited	Staff: not measured. Service users: No direct measure: Our institution's patient satisfaction score rank for Press Ganey greatly increased in 2019 compared with2018 for rating and recommending the hospital and nurse communication	Trends over time show that % with restraints stayed below the NDNQI mean throughout the data collection period	Unclear/Moderate: it is not clear if other innovations occurred over the time of the study: No details are given on the number/acuity of the patient population before or after. Not clear if any nurses trained in this way at baseline.	Low: training was mandatory and it appears that all patients data were included, though this isn't specified	Low: the interventions were standardised	Unclear/moderate: no details given as to the % of staff completing the training	Unclear/Low: data appear to be reported for all incidents, assuming the hospital data collection system is accurate - no suggestion that any missing data would be systematically biased: though this is not explicitly stated	Low: rigorous system for reporting restraint use	Low: all data appear to be present for the outcomes planned in the methods section: though this cant be confirmed without the protocol	Moderate
Wen	2020		no	no	no	no	yes	implied	no	no	JBI physical restraint standards in critical emergency dept patients	o explore the effect of Joanna Briggs Institute (JBI) physical restraint standards in improving physical restraint in critical and emergency department patients.	China			China	1	Emergency Care	Restraint	Before and after	2019	NA	300 A&E patients. Average age 49.9	Observation and cohort study		(1) Training methods:1. Thematic training. Two special training seminars on physical restraint were organized. All staff participated. Each seminar lasted 3hours (a total of 9hours).2. Case discussion. Three discussions on physical restraint-associated complications were organized. All staff participated-pated. Each discussion lasted 3hours (a total of 9hours).3. Operation skill training. Operati…	Emergency department nurses - no other information given	A total of 150 patients admitted from January to June 2019 were assigned to control group (92 males and 58 females; average age: 48.6 years);150 patients admitted from July to December 2019 were assigned to observation group (90 males and 60 females; average age: 49.9years). Inclusion criteria: (1) Glasgow Coma Scale (GCS) 4 to 15points; (2) post craniocerebral injury, epilepsy, cerebral haemorrh…	Observation and cohort study	Observation and cohort study		Not stated		Control group 128/150 85.3 % Observation (intervention) group 88/150 58.7% x2value26.455Pvalue0.000	This study showed that JBI physical restraint standards training helped nurses to actively assess patients for restraint, and performed timely release of restraint in patients who did not require it. "After applying the JBI physical restraint standards, the incidence of physical restraint-associated skin bruising, swelling, skin ulceration, and unplanned extubation was significantly reduced compa…	no	no protocol cited	Not measured	Not reported
Ye	2021		no	no	no	no	yes	implied	no	implied	CRSCE de-escalation training reducing physical restraint in psychiatric hospitals	This study aimed to examine the effectiveness of CRSCE-based de-escalation training on reducing PR in psychiatric hospitals.	China			China	1 hospital (12 wards)	Mental Health	Restraint	Cluster RCT	2019	1 psychiatric hospital (nursing participant data not specified)	NA	RCT		Case and control ward staff both received routine workplace violence training: case wards also received CRSCE-based de-escalation training program, aimed to reduce the use of PR, was designed with 5 modules(Communication, Response, Solution-Focused Technique, Care, Environment)......CRSCE training program is consisted of 17 hof lecture learning and 7 h of clinical practice, and would be completed…	no details given	No details given	RCT	RCT		Not stated		Though time trend data are supplied in graph form, and summary statistics are supplied, showing a decrease in the various parameters in the second six months of the study year, raw data are not provided so meta-analysis is not possible. The authors state: the monthly use of physical restraint of inpatients and patients admitted within 24 h, group comparison showed no difference in monthly use of …	CRSCE-based de-escalation training would be useful to reduce the use of PR and the unexpected event caused by PR in psychiatric hospitals. The modules ofCRSCE-based de-escalation training can be adopted for future intervention minimizing clinical use of PR. Following de-escalation training rates and duration of restraint decreased. However rate of accidents caused by restraints did not change aft…	no	Paper cites ChiCTR190002221 as the registered protocol, but this is not coming up in the WHO International Trials Registry Platform/Chinese Trials Registry.	Not measured	Not reported
[truncated: 8 more columns]
