# Supplementary material for: Theories for interventions to reduce physical and verbal abuse: A mixed methods review of the health and social care literature to inform future maternity care
Source: PLOS Glob Public Health. 2023 Apr 24;3(4):e0001594. doi: 10.1371/journal.pgph.0001594 (PMC10124898; doi:10.1371/journal.pgph.0001594)
Supplement: S6 Table — (XLSX) [file pgph.0001594.s006.xlsx]

## Sheet: Sheet1
RCT (Parallel)
		Domain 1: Risk of bias arising from the randomisation process	Domain 2: Risk of bias due to deviations from the intended interventions (effect of assignment to intervention)	Domain 3: Missing outcome data	Domain 4: Risk of bias in measurement of the outcome	Domain 5: Risk of bias in selection of the reported result	OVERALL RISK OF BIAS	https://drive.google.com/file/d/1Q4Fk3HCuBRwIDWTGZa5oH11OdR4Gbhdo/view	https://drive.google.com/file/d/19R9savfPdCHC8XLz2iiMvL_71lPJERWK/view																														https://drive.google.com/file/d/1Q4Fk3HCuBRwIDWTGZa5oH11OdR4Gbhdo/view	https://drive.google.com/file/d/19R9savfPdCHC8XLz2iiMvL_71lPJERWK/view
Singh 2016a		Low	Low	Some concerns	some concerne	Some concerns	Some concerns
RCT (Cluster)	Domain 1: Risk of bias arising from the randomisation process	Domain 2: Risk of bias due to deviations from the intended interventions (effect of assignment to intervention)	Domain 3: Risk of bias to missing outcome data	Domain 4: Risk of bias in measurement of the outcome	Domain 5: Risk of bias in selection of the reported result	OVERALL RISK OF BIAS	https://drive.google.com/file/d/19R9savfPdCHC8XLz2iiMvL_71lPJERWK/view																																				https://drive.google.com/file/d/19R9savfPdCHC8XLz2iiMvL_71lPJERWK/view
Abraham 2019	low risk	Low risk	Low risk	Low risk	no information	Some concerns
Huizing 2006	some concerns	Low risk	Low risk	Low risk	no information	Some concerns
Huizing 2009	some concerns	Low risk	Low risk	Low risk	no information	Some concerns
Kopke 2017	low risk	Low risk	Low risk	Low risk	no information	Some concerns
Before & After		1. Question clear?	2. Eligibility/selection criteria prespecified/clearly described?	3.Participants representative of population of interest?	4. All eligible participants enrolled?	5. Sample size sufficiently large?	6. Intervention clearly described and delivered consistently?	7. Outcome measures prespecified, clearly defined, valid, reliable, and assessed consistently?	8. Outcomes assessors blinded?	9. Loss to follow-up 20% or less, and those lost to follow up accounted for in the analysis?	10. Statistical methods used before and after, and p values given for any changes?	11. Were outcome measures of interest taken multiple times before and after?	12. If this is a cluster design, was clustering taken into account?	QUALITY RATING (GOOD, FAIR, OR POOR)	https://www.nhlbi.nih.gov/health-topics/study-quality-assessment-tools
Bowers 2006		Yes	Yes	Yes	unclear	unclear	Yes	Yes	No	Yes	Yes	No	NA	Fair
Duxbury 2019		Yes	Yes	Yes	unclear	Yes	Yes	Yes	unclear	unclear	Yes	No	No	Fair
Godfrey 2014		Yes	Yes	Yes	Yes	No	Yes	Yes	unclear	unclear	Yes	Yes	NA	Fair
Hall 2018		Yes	Yes	Yes	Yes	Yes	Yes	Yes	unclear	unclear	Yes	No	N/A	Fair
Johnson 2016		Yes	No	Yes	unclear	unclear	Yes	Yes	unclear	unclear	Yes	Yes	NA	Poor
Lin 2018		Yes	Yes	Yes	unclear	Yes	Yes	Yes	No	unclear	Yes	Yes	NA	Fair
McCue 2004		Yes	No	Yes	unclear	unclear	Yes	Yes	unclear	unclear	Yes	No	NA	Poor
Shields 2021		Yes	Yes	Yes	unclear	Yes	Yes	Yes	unclear	unclear	Yes	Yes	N/A	Fair
Singh 2016b		Yes	Yes	Yes	unclear	unclear	Yes	Yes	unclear	unclear	Yes	No	NA	Poor
Summary
RCT (Parallel)	Result
Singh 2016a	Some concerns
RCT (Cluster)
Abraham 2019	Some concerns
Huizing 2006	Some concerns
Huizing 2009	Some concerns
Kopke 2017	Some concerns
Before & After
Bowers 2006	Fair
Duxbury 2019	Fair
Godfrey 2014	Fair
Hall 2018	Fair
Johnson 2016	Poor
Lin 2018	Fair
McCue 2004	Poor
Shields 2021	Fair
Singh 2016b	Poor
